# Supplementary material for: Neural Processing of Odors with Different Well-Being Associations—Findings from Two Consecutive Neuroimaging Studies
Source: Brain Sci. 2023 Mar 29;13(4):576. doi: 10.3390/brainsci13040576 (PMC10136803; doi:10.3390/brainsci13040576)
Supplement: Supplementary file 1 [file brainsci-13-00576-s001.zip]

Archive with 1 entries (1 files):
- brainsci-2290564-supplementary.pdf
